# Supplementary material for: Mesenchymal stromal cells ameliorate systemic sclerosis-interstitial lung disease via PD-1/PD-L1 signalling axis
Source: RMD Open. 2026 Jan 6;12(1):e006324. doi: 10.1136/rmdopen-2025-006324 (PMC12778334; doi:10.1136/rmdopen-2025-006324)
Supplement: online supplemental table 1 [file rmdopen-12-1-s001.xlsx]

## Sheet: Sheet1
patient ID	Sex	Age	Disease duration	Ongoing treatments	ILD pattern	CT Score	FVC	DLCO
Patient 1	F	59	20y	Hydroxychloroquine，Prednisone	NSIP	2	\	\
Patient 2	F	74	>1y	Tacrolimus，Hydroxychloroquine，Prednisone	NSIP	2	\	\
Patient 3	F	52	11m	Hydroxychloroquine, Prednisone	NSIP	2	\	\
Patient 4	F	53	5y	Prednisone, Tofacitinib			2.73	7.59
Patient 5	F	63	>4y	Tripterygium wilfordii, Tacrolimus, Prednisone	UIP	6	3.21	7.63
Patient 6	F	66	>10y	Methylprednisolone, Tripterygium wilfordii， MSC	NSIP	6	3.12	8.31
Patient 7	F	59	>30y	Tripterygium wilfordii	NSIP	4	2.5	7.15
Patient 8	F	60	>5y	Tripterygium wilfordii	UIP	7	2.12	6.44
Patient 9	F	42	>10y	Prednisone, Tofacitinib	UIP	6	3.05	8.19
Patient 10	F	47	5m	Mycophenolate Mofetil，Hydroxychloroquine, Prednisone	NSIP	4	3.25	8.55
Patient 11	F	47	2y	Mycophenolate Mofetil, Hydroxychloroquine Prednisone	NSIP	4	\	\
Patient 12	F	30	1y	Mycophenolate Mofetil, Prednisone， Hydroxychloroquine, CTX	NSIP	3	\	\
Patient 13	F	61	1y	Tofacitinib, CTX	NSIP	5	\	\
Patient 14	F	36	1y	Tacrolimus, Prednisone	NSIP	3	\	\
Patient 15	M	59	6m	Mycophenolate Mofetil，Prednisone			\	\
Patient 16	F	56	5m	Prednisone, CTX			\	\
Patient 17	F	50	10m	Methylprednisolone			\	\
Patient 18	F	66	>30y	Prednisone, CTX	NSIP	6	\	\
Patient 19	F	17	3m	Leflunomide, Prednisone, Hydroxychloroquine, Mycophenolate Mofetil，MSC	NSIP	5	\	\
Patient 20	F	62	>3y	Prednisone, CTX		4	\	\
Patient 21	M	67	10m	Prednisone, CTX		3	\	\
Patient 22	F	55	7y	Tacrolimus, Prednisone, CTX	UIP	8	\	\
Patient 23	F	36	1y	Prednisone, Mycophenolate Mofetil，MSC		2	\	\
Patient 24	F	52	8y	Prednisone, MSC	NSIP	2	\	\
Patient 25	F	51	32y	Prednisone, Mycophenolate Mofetil	NSIP	4	\	\
Patient 26	F	54	4y	Prednisone, MSC		2	\	\
Patient 27	F	50	2y	Prednisone, Mycophenolate Mofetil		5	\	\
Patient 28	F	58	20y	Hydroxychloroquine，Prednisone, CTX		5	\	\
Patient 29	F	52	5y	Prednisone, Mycophenolate Mofetil, CTX, MSC		4	\	\
Patient 30	F	73	2y	Leflunomide, Prednisone		5	\	\
F: Famle, M: Male, y: Year, m:Month, CTX:Cyclophosphamide, MSC: Mesenchymal stromal cell, NSIP: Non Specific interstitial pneumonia, UIP: Usual interstitial pneumonia.
